# Supplementary material for: Application of low-coverage whole-genome sequencing technology in risk stratification of colorectal adenomas
Source: Front Oncol. 2025 Aug 22;15:1591548. doi: 10.3389/fonc.2025.1591548 (PMC12411150; doi:10.3389/fonc.2025.1591548)
Supplement: Supplementary file 1 [file DataSheet1.csv]

SampleName	1_Del_C_0	1_Del_C_1	1_Del_C_2	1_Del_C_3	1_Del_C_4	1_Del_C_5	1_Del_T_0	1_Del_T_1	1_Del_T_2	1_Del_T_3	1_Del_T_4	1_Del_T_5	1_Ins_C_0	1_Ins_C_1	1_Ins_C_2	1_Ins_C_3	1_Ins_C_4	1_Ins_C_5	1_Ins_T_0	1_Ins_T_1	1_Ins_T_2	1_Ins_T_3	1_Ins_T_4	1_Ins_T_5	2_Del_R_0	2_Del_R_1	2_Del_R_2	2_Del_R_3	2_Del_R_4	2_Del_R_5	3_Del_R_0	3_Del_R_1	3_Del_R_2	3_Del_R_3	3_Del_R_4	3_Del_R_5	4_Del_R_0	4_Del_R_1	4_Del_R_2	4_Del_R_3	4_Del_R_4	4_Del_R_5	5_Del_R_0	5_Del_R_1	5_Del_R_2	5_Del_R_3	5_Del_R_4	5_Del_R_5	2_Ins_R_0
PK137-001	3617	3166	2012	1024	417	139	1269	710	459	451	345	388	174	56	28	13	13	6	259	95	31	18	36	100	626	1123	158	44	29	19	133	124	36	12	4	1	61	72	23	11	1	1	122	167	23	3	0	0	317
PK137-002	1769	2113	1082	565	246	70	806	574	289	236	228	282	179	58	40	15	12	4	206	85	24	13	32	116	530	730	111	27	15	14	77	100	33	12	2	0	33	54	16	8	0	0	108	101	14	6	0	1	310
PK137-003	6795	3696	1805	758	313	93	1305	724	421	355	406	448	449	186	132	39	16	6	517	216	63	35	105	292	1212	1389	208	49	40	12	191	127	35	10	2	0	104	63	21	4	0	0	153	119	11	4	1	0	734
PK137-004	2350	1685	834	455	198	54	690	410	244	409	303	401	231	66	58	9	8	5	288	99	32	13	46	109	489	344	81	33	18	7	98	50	15	6	3	2	56	30	11	4	2	0	88	64	8	1	0	0	393
PK137-005	1881	1974	917	442	175	51	665	449	266	245	152	180	92	27	20	6	8	4	119	61	9	5	7	28	365	668	81	24	15	5	74	98	22	8	2	1	34	45	6	3	0	1	61	75	7	1	1	0	144
PK137-006	1893	1934	974	427	167	63	657	474	264	203	169	175	137	50	41	15	9	3	176	85	30	11	24	52	509	635	88	25	17	10	63	83	15	3	3	2	40	36	9	5	0	0	87	98	11	0	1	1	291
PK137-007	2202	2130	969	471	180	62	756	488	254	224	158	189	120	48	24	6	6	1	168	60	9	15	17	46	478	826	118	34	18	7	85	92	21	8	0	1	38	57	13	4	1	0	89	85	20	1	1	1	221
PK137-008	2612	1850	955	397	164	45	1253	577	346	468	418	504	607	228	195	40	27	0	635	285	92	46	112	264	1219	539	130	43	18	8	244	90	20	10	1	0	132	62	11	2	4	1	232	74	12	2	0	0	1116
PK137-009	2140	2287	1123	497	183	74	1141	608	325	307	245	347	273	112	73	21	17	7	333	130	46	26	54	110	699	795	138	35	33	11	125	114	23	9	2	1	73	54	15	4	1	1	122	82	15	2	0	2	485
PK137-010	2196	2955	1482	732	320	83	911	653	320	293	175	251	167	65	39	14	9	5	207	98	24	15	32	63	538	909	117	36	34	10	120	130	37	14	6	2	46	71	14	9	2	1	126	144	15	4	1	2	308
PK137-011	3276	2657	1288	564	217	62	1194	625	460	589	357	496	399	139	109	18	18	2	454	169	61	33	62	142	858	762	122	41	40	21	177	125	40	11	4	4	119	54	24	11	2	1	225	143	17	8	0	1	645
PK137-012	2237	2082	938	441	171	38	603	371	251	270	170	176	141	45	22	8	3	2	132	55	15	14	22	40	439	647	74	23	10	4	76	96	19	7	0	2	28	49	8	1	0	0	71	59	15	1	0	0	215
PK137-013	1973	1960	912	457	173	46	626	445	245	182	155	187	131	26	32	15	4	5	145	66	24	12	23	48	420	671	91	29	14	6	93	89	20	6	1	4	32	40	4	2	0	0	100	78	6	2	1	0	208
PK137-014	3056	2241	1052	501	176	65	670	449	217	185	141	196	148	59	28	3	3	4	162	61	22	7	18	47	504	835	96	26	19	9	83	100	21	8	1	0	38	34	4	3	0	0	84	86	9	2	1	1	226
PK137-015	1861	2032	934	445	183	50	673	399	228	194	145	169	119	37	21	9	4	0	126	40	15	9	13	32	392	671	82	22	17	8	63	77	20	4	2	0	25	40	17	2	0	1	83	88	3	2	0	0	180
PK137-016	4435	4165	1903	867	348	104	1540	942	615	551	333	363	223	74	35	16	6	3	334	129	35	19	27	76	787	1346	171	56	36	11	177	145	31	16	2	1	76	72	12	4	1	2	176	170	16	3	0	0	347
PK137-017	2420	3040	1509	692	265	80	1052	647	351	270	210	243	192	83	42	10	8	2	262	94	27	9	31	74	603	855	129	45	21	10	128	134	23	8	6	2	54	59	10	8	0	2	145	112	14	4	0	0	328
PK137-018	1996	2673	1280	635	243	55	662	454	301	216	150	185	112	35	15	9	6	3	132	35	13	8	13	33	415	797	121	31	22	6	74	106	12	7	2	2	42	40	12	3	0	1	98	85	4	3	0	0	164
PK137-019	3503	3528	1784	803	305	90	1359	873	427	354	319	377	302	133	86	30	12	2	403	143	54	29	79	126	1110	1137	184	47	31	10	162	195	40	11	4	1	76	116	22	7	2	3	191	185	17	5	1	0	555
PK137-020	1429	1680	826	393	169	49	593	377	239	202	121	185	97	41	15	9	5	7	119	41	22	6	20	42	394	573	78	21	11	9	67	75	15	9	2	2	28	31	12	6	1	1	86	67	5	1	0	0	162
PK137-021	2211	1844	849	419	180	50	790	428	273	281	242	280	274	115	72	19	7	5	317	130	30	14	52	133	688	625	104	21	17	10	128	75	15	3	0	1	62	35	9	3	2	0	108	59	13	4	0	0	468
PK137-022	3566	3613	1689	821	319	82	1159	788	396	428	259	330	218	80	50	12	9	5	264	97	40	17	28	91	754	1209	152	34	30	12	130	129	38	11	2	1	70	75	22	2	2	3	145	107	14	3	0	0	356
PK137-023	3325	3545	1713	813	325	100	1272	875	432	337	273	341	250	83	44	14	11	6	250	80	41	18	34	84	833	1198	165	30	38	12	154	166	35	19	2	0	66	65	32	9	2	0	184	138	16	5	0	0	384
PK137-024	3725	3880	1754	842	325	84	1269	693	407	329	286	376	338	110	79	22	10	9	381	139	46	34	64	121	914	1164	169	39	30	11	156	132	41	14	6	1	103	72	21	4	2	3	170	137	14	3	1	2	495
PK137-025	3466	3520	1626	745	315	78	1271	831	493	485	301	330	235	58	38	11	13	4	239	127	33	20	26	59	747	1172	133	34	30	9	151	148	32	10	5	1	73	75	19	4	0	1	155	177	8	7	0	0	325
PK137-026	2284	2280	1127	505	189	62	689	423	211	202	153	183	116	38	12	4	4	3	140	44	14	7	15	49	460	781	105	27	20	4	71	99	27	6	1	2	36	35	12	3	0	1	92	82	13	0	0	0	202
PK137-027	5257	3260	1453	651	245	73	955	571	294	231	243	313	313	156	98	33	18	4	358	182	58	27	72	214	1100	1201	147	37	24	12	142	142	24	13	1	1	79	65	12	6	0	1	130	129	9	3	1	1	568
PK137-028	4846	3129	1463	744	294	71	759	433	270	206	215	200	206	89	54	20	9	0	223	84	35	18	55	108	809	1297	182	34	18	11	122	118	19	10	2	1	56	56	16	4	1	0	103	91	10	2	1	0	301
PK137-029	3013	2958	1467	644	274	83	728	485	326	217	154	192	93	33	19	5	6	1	150	63	17	4	16	47	491	868	124	23	17	10	79	100	30	4	1	0	36	40	18	4	0	1	96	85	14	4	0	1	180
PK137-030	5491	2858	1197	582	222	67	729	379	214	227	155	208	181	57	56	21	11	2	219	92	26	10	43	84	771	1279	157	38	14	4	101	95	33	5	0	0	53	29	11	9	0	0	100	72	16	0	0	0	284
PK137-031	3500	1768	1088	829	406	146	1082	672	442	999	738	862	350	128	109	28	15	6	399	157	41	32	117	353	903	403	161	73	38	14	181	100	31	19	3	4	111	44	21	13	0	0	182	96	14	2	0	0	668
PK137-032	4745	2387	1471	981	516	201	1728	835	520	1115	1088	1193	769	345	250	77	44	9	801	354	93	52	244	645	1838	475	290	68	50	12	320	135	45	18	6	2	172	88	24	5	2	1	270	126	19	2	2	1	1290
PK137-033	5336	2151	1103	731	358	177	950	524	304	806	678	1222	314	121	91	33	18	9	342	199	57	28	75	285	1026	301	121	87	98	19	191	72	51	106	16	5	97	51	101	57	10	3	185	219	160	46	6	0	539
PK137-034	2326	1311	901	605	314	101	999	607	435	937	665	809	292	108	91	33	6	5	339	180	50	22	73	238	817	299	120	51	41	19	153	86	42	17	2	2	98	47	20	9	4	1	153	109	12	3	0	3	522
PK137-035	3520	1790	1131	733	335	109	1095	580	269	782	594	739	330	153	137	46	21	2	404	266	62	42	107	322	939	278	125	54	38	14	183	90	33	12	4	0	111	51	13	5	1	2	165	126	21	3	0	0	640
PK137-036	5531	2743	1805	1048	531	194	1744	921	555	1211	1004	1195	739	307	284	64	37	10	856	374	124	63	222	579	1782	532	245	86	40	20	321	144	50	21	4	1	219	82	23	8	5	2	326	161	22	5	4	0	1383
PK137-037	5329	2550	1478	964	428	139	1410	733	401	894	918	1000	653	268	217	67	31	6	745	415	121	59	213	584	1561	435	245	75	50	9	247	112	49	17	4	0	154	90	25	6	3	1	251	126	13	2	1	0	1255
PK137-038	7108	3024	1638	1103	487	170	1687	846	525	1034	946	1091	636	278	236	68	44	9	761	342	116	39	163	520	1638	438	196	77	53	13	282	136	43	11	5	3	150	88	33	5	1	2	260	167	21	4	0	0	1127
PK137-039	2755	1864	1160	861	433	162	1280	673	450	947	754	899	448	181	131	48	16	7	511	219	57	29	150	363	1082	366	187	53	40	13	224	103	30	12	2	0	107	55	20	12	3	3	188	97	17	3	0	1	806
PK137-040	4717	2377	1392	892	455	203	1842	843	438	1000	992	1160	724	381	268	83	39	9	846	413	121	60	235	728	1678	463	231	64	33	10	307	123	52	21	4	3	164	82	22	3	0	1	250	114	21	4	3	1	1413
PK137-041	2776	1512	956	747	355	157	974	606	473	1064	752	850	326	141	108	23	19	3	370	131	71	26	87	312	810	412	146	51	47	23	174	83	27	21	3	3	104	52	18	13	2	1	168	99	17	4	1	0	576
PK137-042	3247	2006	1399	941	536	156	1769	874	500	1062	1013	1125	774	341	269	73	33	12	889	387	104	62	216	585	1738	450	222	70	55	19	328	129	40	18	8	3	187	91	18	9	3	2	284	126	16	4	1	1	1415
PK137-043	2757	1603	1036	775	351	157	1365	653	380	914	828	891	573	255	190	63	34	10	656	304	77	39	177	563	1285	390	208	58	27	5	220	109	33	9	4	3	127	63	25	3	1	0	237	85	15	5	0	0	1047
PK137-044	4248	2266	1275	1001	550	316	1206	681	467	1017	895	1502	399	159	130	55	16	11	445	199	54	28	122	446	1127	428	169	120	170	57	237	114	64	202	35	9	153	69	219	79	10	5	261	469	429	69	4	0	776
PK137-045	2882	1834	1292	1001	472	199	1756	844	508	934	1018	1136	866	346	329	87	57	10	888	414	109	77	239	680	1804	441	253	71	47	20	292	147	35	19	2	0	179	84	21	5	0	1	272	115	12	2	2	1	1549
PK137-046	4219	2458	1667	1265	601	245	1508	741	460	1039	991	1091	673	256	215	55	30	5	742	279	74	49	195	614	1578	457	283	71	35	14	260	140	52	15	5	1	175	70	29	4	2	1	277	171	19	5	1	1	1180
PK137-047	3447	1955	1249	851	407	138	1201	710	422	891	779	885	487	196	159	46	26	4	496	242	75	49	136	397	1185	352	149	69	50	16	199	91	32	17	4	3	114	59	25	8	3	4	211	122	15	3	1	1	825
PK137-048	3140	1881	1181	796	375	139	1248	636	488	951	824	856	400	185	120	36	29	2	428	192	58	31	115	338	1080	384	169	57	47	18	199	120	48	15	4	0	104	68	25	10	0	1	218	117	14	3	1	0	786
PK137-049	3183	1872	1157	737	363	158	1171	667	402	1083	892	1001	482	188	148	37	26	9	495	200	66	27	135	431	1202	446	186	61	35	11	219	92	28	13	5	2	123	47	26	3	1	1	207	107	15	6	0	0	879
PK137-050	3460	1925	1130	866	407	161	1524	713	436	855	877	1048	739	308	274	69	43	8	798	342	77	67	203	656	1594	373	221	54	28	9	285	132	49	10	3	1	172	62	19	3	1	1	278	108	11	3	0	1	1263
PK137-051	3967	2103	1224	821	415	156	1442	717	407	935	806	935	602	241	208	55	29	7	616	321	83	44	179	550	1388	399	174	56	42	12	255	105	32	16	4	0	130	74	12	10	0	2	233	119	15	1	0	0	1070
PK137-052	1960	1515	953	699	357	143	1123	560	397	1010	810	888	452	187	160	52	21	7	467	224	63	26	115	384	971	370	153	41	45	14	202	95	26	25	4	2	124	60	14	7	0	2	197	89	14	5	0	0	794
PK137-053	1484	1135	770	611	339	130	1000	487	342	892	711	794	399	142	107	46	13	5	404	170	51	32	112	325	904	264	130	51	28	16	176	82	19	13	1	2	106	52	17	3	1	0	209	82	12	2	0	0	695
PK137-054	2232	1428	922	854	449	193	1252	567	362	888	890	1012	701	293	215	67	26	11	686	313	85	43	199	646	1426	336	225	52	31	14	268	127	39	19	4	3	158	59	15	5	0	0	237	96	14	1	0	0	1161
PK137-055	1474	1198	773	633	347	150	775	430	320	790	635	647	288	127	97	21	13	7	347	118	26	20	71	270	741	263	116	40	31	11	141	63	32	16	6	2	94	36	7	4	1	0	158	55	9	4	1	1	559
PK137-056	2149	1554	922	824	463	198	1094	554	393	934	642	771	358	140	124	37	14	9	421	175	43	24	109	281	891	384	171	54	28	10	186	91	31	12	8	0	122	51	23	8	2	1	205	90	12	2	1	1	672
PK137-057	2603	1731	1159	941	561	218	1418	664	416	1016	875	1058	607	243	225	67	28	5	699	308	72	46	147	521	1383	389	223	59	37	21	268	121	35	20	5	0	162	67	20	6	0	0	269	98	6	1	0	0	1161
PK137-058	3731	2002	1315	935	450	181	1456	864	432	1069	913	985	508	205	164	44	18	7	599	266	78	41	122	389	1455	372	181	46	54	10	300	106	34	17	2	2	138	63	21	8	0	1	252	138	14	3	1	1	1020
PK137-059	3911	2050	1284	854	418	140	1601	927	546	1244	954	1117	657	253	212	65	26	5	697	320	84	57	163	429	1468	480	205	68	44	13	263	131	42	15	5	3	173	61	28	9	2	1	233	144	20	6	1	1	1143
PK137-060	5730	2567	1674	1068	520	185	1968	1064	637	1376	1162	1258	776	320	241	79	20	14	860	393	127	68	164	507	1912	482	255	87	60	18	337	115	54	15	9	4	192	84	29	5	3	1	296	182	23	5	0	0	1327
PK137-061	5380	1856	769	432	186	58	735	373	277	593	394	530	265	78	47	18	8	1	279	170	53	22	57	153	513	198	76	51	19	5	97	34	21	10	2	0	67	41	17	3	3	1	100	118	18	4	0	0	379
PK137-062	7633	4536	2687	1668	770	242	1768	857	519	1084	948	1039	760	310	259	79	38	6	816	391	97	67	189	569	1892	463	237	72	39	14	326	172	68	21	3	1	181	81	25	5	3	1	317	216	25	4	1	0	1487
PK137-063	3405	1749	952	562	222	63	972	456	213	530	443	550	448	191	154	45	25	2	466	218	65	32	98	332	1016	191	110	40	12	5	162	68	24	5	1	0	87	45	11	2	0	0	155	111	11	4	0	1	811
PK137-064	9020	4801	3014	1764	704	230	2755	1217	665	1324	1364	1512	1324	547	536	154	66	12	1467	711	185	101	327	930	2999	668	337	99	70	19	442	202	78	27	1	2	284	140	42	9	2	1	420	310	33	6	3	0	2457
PK137-065	3289	1543	738	475	245	75	703	344	199	532	406	480	218	82	53	10	5	2	261	137	34	21	47	178	687	213	82	31	23	5	126	51	29	4	3	0	60	46	14	6	2	1	131	145	15	5	0	0	388
PK137-066	4837	2681	1916	1304	640	229	2544	1220	652	1396	1413	1552	1348	558	509	141	49	5	1471	655	193	85	326	979	2853	576	381	78	64	23	484	193	75	31	4	1	286	110	26	6	2	2	443	217	22	3	0	3	2365
PK137-067	5079	2585	1605	1047	517	181	1941	1148	717	1576	1113	1215	558	233	172	61	25	10	691	295	86	53	113	391	1544	506	221	93	62	20	302	137	60	25	6	2	197	91	31	12	4	0	303	194	32	4	1	1	1069
PK137-068	3466	1870	1285	869	438	124	1408	831	531	988	786	881	477	225	172	45	23	4	597	278	83	53	108	345	1269	399	144	58	45	16	241	99	43	15	5	1	113	64	26	6	1	1	223	158	24	4	0	0	891
PK137-069	2554	1416	1048	770	433	159	1161	569	386	921	669	831	376	168	139	37	21	13	464	204	62	36	96	317	1007	361	149	51	44	14	190	79	36	8	6	1	108	52	25	9	2	1	211	121	21	2	1	0	777
PK137-070	5448	2864	1784	1187	579	171	2177	1156	627	1513	1224	1416	828	365	313	73	36	14	998	443	132	86	250	655	2229	608	314	85	64	14	389	145	61	19	5	0	185	92	31	11	4	2	328	164	17	4	1	0	1577
PK137-071	2439	1450	910	540	234	76	917	440	214	359	367	437	400	216	179	45	17	2	506	295	67	37	102	314	1059	218	122	49	19	7	162	69	43	18	0	2	113	72	14	7	0	1	151	191	20	6	1	0	774
PK137-072	3971	2133	1377	915	413	153	1551	883	566	1050	880	947	518	226	162	54	31	10	607	288	74	46	127	381	1368	475	173	59	42	18	254	90	44	23	4	3	137	74	26	3	2	0	217	161	12	5	1	0	979
PK137-073	4015	2494	1479	920	466	146	1306	809	611	1158	786	869	280	99	86	19	16	4	368	162	69	23	66	204	823	517	136	59	50	15	152	74	35	20	5	1	96	37	29	12	4	2	192	142	23	7	0	0	513
PK137-074	4459	2463	1607	897	375	116	1729	815	376	632	745	973	995	443	430	122	47	6	1079	572	148	66	247	706	2123	439	237	68	31	10	354	135	47	16	0	3	164	96	38	8	2	2	292	234	30	7	1	0	1710
PK137-075	9441	3626	1464	810	377	104	1577	749	640	1377	1057	1112	414	137	103	15	15	4	514	256	86	41	75	248	875	377	166	87	37	12	201	84	32	12	1	0	94	78	28	13	0	1	164	240	20	6	0	0	639
PK137-076	3597	2041	1502	985	493	185	1860	895	472	1030	1017	1166	845	406	286	75	43	7	915	432	102	63	212	680	1948	506	265	74	50	12	330	139	36	20	6	0	174	75	25	5	1	1	324	168	17	9	2	0	1550
PK137-077	3425	1873	1356	957	476	178	1590	991	544	1345	1023	1157	596	229	211	65	31	7	715	301	69	33	148	502	1601	453	199	76	52	19	274	120	74	28	3	1	164	62	22	5	3	0	293	162	26	4	2	1	1098
[truncated: 36 more columns]
